# Supplementary material for: Identification and functional analysis of two serotonin N-acetyltransferase genes in maize and their transcriptional response to abiotic stresses
Source: Front Plant Sci. 2024 Oct 1;15:1478200. doi: 10.3389/fpls.2024.1478200 (PMC11481039; doi:10.3389/fpls.2024.1478200)
Supplement: Supplementary file 1 [file DataSheet1.xlsx]

## Sheet: The infor
Supplementary File 1. The information of GNAT genes identified in 26 varieties
GNAT gene	GeneID
GNAT1	Zm00001eb060500_B73
GNAT1	Zm00001eb060510_B73
GNAT1	Zm00018ab062820_B97
GNAT1	Zm00018ab062830_B97
GNAT1	Zm00021ab060950_CML103
GNAT1	Zm00022ab060960_CML228
GNAT1	Zm00023ab062480_CML247
GNAT1	Zm00024ab061420_CML277
GNAT1	Zm00025ab062110_CML322
GNAT1	Zm00025ab062120_CML322
GNAT1	Zm00026ab060600_CML333
GNAT1	Zm00026ab060610_CML333
GNAT1	Zm00019ab058890_CML52
GNAT1	Zm00020ab061030_CML69
GNAT1	Zm00027ab061090_HP301
GNAT1	Zm00028ab061160_Il14H
GNAT1	Zm00028ab061170_Il14H
GNAT1	Zm00030ab060390_Ki11
GNAT1	Zm00029ab062110_Ki3
GNAT1	Zm00031ab063090_Ky21
GNAT1	Zm00033ab063680_M162W
GNAT1	Zm00032ab062870_M37W
GNAT1	Zm00034ab064480_Mo18W
GNAT1	Zm00035ab061860_Ms71
GNAT1	Zm00035ab061870_Ms71
GNAT1	Zm00037ab060590_NC358
GNAT1	Zm00039ab060990_Oh43
GNAT1	Zm00039ab061000_Oh43
GNAT1	Zm00038ab062230_Oh7B
GNAT1	Zm00038ab062240_Oh7B
GNAT1	Zm00040ab064060_P39
GNAT1	Zm00041ab061890_Tx303
GNAT1	Zm00042ab061970_Tzi8
GNAT2	Zm00001eb054010_B73
GNAT2	Zm00018ab056350_B97
GNAT2	Zm00021ab054540_CML103
GNAT2	Zm00022ab054520_CML228
GNAT2	Zm00023ab055970_CML247
GNAT2	Zm00024ab054980_CML277
GNAT2	Zm00025ab055590_CML322
GNAT2	Zm00025ab055640_CML322
GNAT2	Zm00026ab054200_CML333
GNAT2	Zm00019ab052680_CML52
GNAT2	Zm00020ab054680_CML69
GNAT2	Zm00027ab054440_HP301
GNAT2	Zm00028ab054730_Il14H
GNAT2	Zm00030ab054190_Ki11
GNAT2	Zm00029ab055770_Ki3
GNAT2	Zm00031ab056260_Ky21
GNAT2	Zm00031ab056300_Ky21
GNAT2	Zm00033ab056860_M162W
GNAT2	Zm00032ab056330_M37W
GNAT2	Zm00034ab057870_Mo18W
GNAT2	Zm00035ab055600_Ms71
GNAT2	Zm00036ab055820_NC350
GNAT2	Zm00037ab054430_NC358
GNAT2	Zm00039ab054510_Oh43
GNAT2	Zm00038ab055580_Oh7B
GNAT2	Zm00040ab057370_P39
GNAT2	Zm00041ab055610_Tx303
GNAT2	Zm00041ab055640_Tx303
GNAT2	Zm00042ab055480_Tzi8
GNAT3	Zm00001eb401920_B73
GNAT3	Zm00018ab420740_B97
GNAT3	Zm00021ab408820_CML103
GNAT3	Zm00021ab408850_CML103
GNAT3	Zm00022ab407460_CML228
GNAT3	Zm00023ab413060_CML247
GNAT3	Zm00024ab410680_CML277
GNAT3	Zm00024ab410710_CML277
GNAT3	Zm00025ab417770_CML322
GNAT3	Zm00026ab404090_CML333
GNAT3	Zm00019ab388200_CML52
GNAT3	Zm00020ab407790_CML69
GNAT3	Zm00027ab407220_HP301
GNAT3	Zm00028ab412440_Il14H
GNAT3	Zm00030ab404680_Ki11
GNAT3	Zm00029ab419070_Ki3
GNAT3	Zm00031ab418330_Ky21
GNAT3	Zm00033ab425040_M162W
GNAT3	Zm00032ab419060_M37W
GNAT3	Zm00034ab427650_Mo18W
GNAT3	Zm00035ab416740_Ms71
GNAT3	Zm00036ab413280_NC350
GNAT3	Zm00037ab405620_NC358
GNAT3	Zm00039ab410090_Oh43
GNAT3	Zm00038ab418660_Oh7B
GNAT3	Zm00038ab418690_Oh7B
GNAT3	Zm00040ab427090_P39
GNAT3	Zm00041ab417880_Tx303
GNAT3	Zm00042ab420430_Tzi8
GNAT4	Zm00001eb044400_B73
GNAT4	Zm00018ab046920_B97
GNAT4	Zm00021ab044740_CML103
GNAT4	Zm00022ab044940_CML228
GNAT4	Zm00023ab046220_CML247
GNAT4	Zm00024ab045020_CML277
GNAT4	Zm00025ab046280_CML322
GNAT4	Zm00026ab044410_CML333
GNAT4	Zm00019ab043620_CML52
GNAT4	Zm00019ab043690_CML52
GNAT4	Zm00020ab045140_CML69
GNAT4	Zm00028ab045300_Il14H
GNAT4	Zm00030ab044420_Ki11
GNAT4	Zm00029ab046060_Ki3
GNAT4	Zm00031ab046170_Ky21
GNAT4	Zm00033ab046900_M162W
GNAT4	Zm00032ab046310_M37W
GNAT4	Zm00034ab047240_Mo18W
GNAT4	Zm00035ab045920_Ms71
GNAT4	Zm00036ab045950_NC350
GNAT4	Zm00037ab044580_NC358
GNAT4	Zm00039ab045240_Oh43
GNAT4	Zm00038ab045900_Oh7B
GNAT4	Zm00040ab047080_P39
GNAT4	Zm00041ab045800_Tx303
GNAT4	Zm00042ab045610_Tzi8
GNAT5	Zm00018ab214730_B97
GNAT5	Zm00022ab209380_CML228
GNAT5	Zm00023ab212680_CML247
GNAT5	Zm00024ab210060_CML277
GNAT5	Zm00025ab214730_CML322
GNAT5	Zm00026ab209140_CML333
GNAT5	Zm00019ab196880_CML52
GNAT5	Zm00020ab209720_CML69
GNAT5	Zm00027ab210620_HP301
GNAT5	Zm00028ab212590_Il14H
GNAT5	Zm00030ab208040_Ki11
GNAT5	Zm00029ab214140_Ki3
GNAT5	Zm00031ab215130_Ky21
GNAT5	Zm00033ab219180_M162W
GNAT5	Zm00032ab213990_M37W
GNAT5	Zm00034ab219480_Mo18W
GNAT5	Zm00035ab213480_Ms71
GNAT5	Zm00036ab212330_NC350
GNAT5	Zm00037ab208910_NC358
GNAT5	Zm00038ab210220_Oh7B
GNAT5	Zm00040ab220930_P39
GNAT5	Zm00041ab215510_Tx303
GNAT5	Zm00042ab215630_Tzi8
GNAT6	Zm00001eb431690_B73
GNAT6	Zm00018ab452950_B97
GNAT6	Zm00018ab452970_B97
GNAT6	Zm00021ab439340_CML103
GNAT6	Zm00022ab438150_CML228
GNAT6	Zm00023ab444400_CML247
GNAT6	Zm00024ab442150_CML277
GNAT6	Zm00025ab448980_CML322
GNAT6	Zm00026ab434700_CML333
GNAT6	Zm00019ab417790_CML52
GNAT6	Zm00020ab439000_CML69
GNAT6	Zm00027ab438120_HP301
GNAT6	Zm00028ab443980_Il14H
GNAT6	Zm00030ab435690_Ki11
GNAT6	Zm00029ab450600_Ki3
GNAT6	Zm00031ab449520_Ky21
GNAT6	Zm00031ab449530_Ky21
GNAT6	Zm00033ab456860_M162W
GNAT6	Zm00033ab456890_M162W
GNAT6	Zm00032ab451290_M37W
GNAT6	Zm00034ab459240_Mo18W
GNAT6	Zm00035ab448660_Ms71
GNAT6	Zm00036ab444090_NC350
GNAT6	Zm00037ab436340_NC358
GNAT6	Zm00039ab441200_Oh43
GNAT6	Zm00040ab459610_P39
GNAT6	Zm00041ab450220_Tx303
GNAT6	Zm00042ab452560_Tzi8
GNAT7	Zm00001eb069290_B73
GNAT7	Zm00018ab071350_B97
GNAT7	Zm00021ab069560_CML103
GNAT7	Zm00023ab071450_CML247
GNAT7	Zm00024ab070400_CML277
GNAT7	Zm00025ab070880_CML322
GNAT7	Zm00026ab069260_CML333
GNAT7	Zm00019ab067270_CML52
GNAT7	Zm00020ab069850_CML69
GNAT7	Zm00027ab069630_HP301
GNAT7	Zm00028ab070010_Il14H
GNAT7	Zm00030ab068940_Ki11
GNAT7	Zm00029ab071040_Ki3
GNAT7	Zm00031ab071830_Ky21
GNAT7	Zm00033ab072560_M162W
GNAT7	Zm00032ab071700_M37W
GNAT7	Zm00034ab073630_Mo18W
GNAT7	Zm00035ab070830_Ms71
GNAT7	Zm00036ab071410_NC350
GNAT7	Zm00037ab069390_NC358
GNAT7	Zm00039ab069720_Oh43
GNAT7	Zm00038ab070920_Oh7B
GNAT7	Zm00040ab073490_P39
GNAT7	Zm00041ab070650_Tx303
GNAT7	Zm00042ab070660_Tzi8
GNAT8	Zm00001eb004140_B73
GNAT8	Zm00018ab004440_B97
GNAT8	Zm00021ab004490_CML103
GNAT8	Zm00022ab004410_CML228
GNAT8	Zm00023ab004970_CML247
GNAT8	Zm00024ab004400_CML277
GNAT8	Zm00025ab004810_CML322
GNAT8	Zm00019ab004690_CML52
GNAT8	Zm00020ab004440_CML69
GNAT8	Zm00027ab004550_HP301
GNAT8	Zm00028ab004220_Il14H
GNAT8	Zm00030ab004680_Ki11
GNAT8	Zm00029ab004570_Ki3
GNAT8	Zm00031ab004560_Ky21
GNAT8	Zm00033ab004690_M162W
GNAT8	Zm00032ab004580_M37W
GNAT8	Zm00034ab004630_Mo18W
GNAT8	Zm00035ab004520_Ms71
GNAT8	Zm00036ab004550_NC350
GNAT8	Zm00037ab004330_NC358
GNAT8	Zm00039ab004510_Oh43
GNAT8	Zm00038ab004590_Oh7B
GNAT8	Zm00040ab004620_P39
GNAT8	Zm00041ab004750_Tx303
GNAT8	Zm00042ab004680_Tzi8
GNAT9	Zm00001eb172140_B73
GNAT9	Zm00018ab178150_B97
GNAT9	Zm00021ab174280_CML103
GNAT9	Zm00022ab174010_CML228
GNAT9	Zm00023ab176780_CML247
GNAT9	Zm00024ab175070_CML277
GNAT9	Zm00025ab178240_CML322
GNAT9	Zm00026ab173840_CML333
GNAT9	Zm00019ab162420_CML52
GNAT9	Zm00020ab173910_CML69
GNAT9	Zm00027ab174510_HP301
GNAT9	Zm00028ab177310_Il14H
GNAT9	Zm00030ab172490_Ki11
GNAT9	Zm00029ab178190_Ki3
GNAT9	Zm00031ab178690_Ky21
GNAT9	Zm00033ab182030_M162W
GNAT9	Zm00032ab177420_M37W
GNAT9	Zm00034ab182360_Mo18W
GNAT9	Zm00035ab177500_Ms71
GNAT9	Zm00036ab177630_NC350
GNAT9	Zm00037ab173100_NC358
GNAT9	Zm00039ab174170_Oh43
GNAT9	Zm00038ab174840_Oh7B
GNAT9	Zm00040ab183290_P39
GNAT9	Zm00041ab179080_Tx303
GNAT9	Zm00042ab178030_Tzi8
GNAT10	Zm00001eb189250_B73
GNAT10	Zm00018ab196630_B97
GNAT10	Zm00021ab191810_CML103
GNAT10	Zm00022ab191670_CML228
GNAT10	Zm00023ab194730_CML247
GNAT10	Zm00024ab192680_CML277
GNAT10	Zm00025ab196600_CML322
GNAT10	Zm00026ab191140_CML333
GNAT10	Zm00019ab179200_CML52
GNAT10	Zm00020ab191570_CML69
GNAT10	Zm00027ab192250_HP301
GNAT10	Zm00028ab194840_Il14H
GNAT10	Zm00030ab190190_Ki11
GNAT10	Zm00029ab195920_Ki3
GNAT10	Zm00031ab196570_Ky21
GNAT10	Zm00033ab201170_M162W
GNAT10	Zm00032ab195710_M37W
GNAT10	Zm00034ab200860_Mo18W
GNAT10	Zm00035ab195260_Ms71
GNAT10	Zm00036ab195030_NC350
GNAT10	Zm00037ab190880_NC358
GNAT10	Zm00039ab193440_Oh43
GNAT10	Zm00038ab192220_Oh7B
GNAT10	Zm00040ab201890_P39
GNAT10	Zm00041ab197470_Tx303
GNAT10	Zm00042ab197270_Tzi8
GNAT11	Zm00001eb198110_B73
GNAT11	Zm00018ab205740_B97
GNAT11	Zm00021ab200730_CML103
GNAT11	Zm00022ab200660_CML228
GNAT11	Zm00023ab203740_CML247
GNAT11	Zm00024ab201380_CML277
GNAT11	Zm00025ab205590_CML322
GNAT11	Zm00026ab200060_CML333
GNAT11	Zm00019ab187940_CML52
GNAT11	Zm00020ab200820_CML69
GNAT11	Zm00027ab201250_HP301
GNAT11	Zm00028ab203760_Il14H
GNAT11	Zm00030ab199320_Ki11
GNAT11	Zm00029ab205030_Ki3
GNAT11	Zm00031ab205740_Ky21
GNAT11	Zm00033ab210180_M162W
GNAT11	Zm00032ab204740_M37W
GNAT11	Zm00034ab210040_Mo18W
GNAT11	Zm00035ab204490_Ms71
GNAT11	Zm00036ab203590_NC350
GNAT11	Zm00037ab200160_NC358
GNAT11	Zm00039ab202080_Oh43
GNAT11	Zm00038ab201060_Oh7B
GNAT11	Zm00040ab211700_P39
GNAT11	Zm00041ab206580_Tx303
GNAT11	Zm00042ab206380_Tzi8
GNAT12	Zm00021ab236970_CML103
GNAT12	Zm00022ab237230_CML228
GNAT12	Zm00023ab240740_CML247
GNAT12	Zm00024ab237830_CML277
GNAT12	Zm00025ab243100_CML322
GNAT12	Zm00026ab236470_CML333
GNAT12	Zm00019ab223800_CML52
GNAT12	Zm00020ab237170_CML69
GNAT12	Zm00027ab238110_HP301
GNAT12	Zm00028ab240480_Il14H
GNAT12	Zm00030ab235270_Ki11
GNAT12	Zm00029ab242560_Ki3
GNAT12	Zm00031ab243640_Ky21
GNAT12	Zm00033ab247700_M162W
GNAT12	Zm00032ab241970_M37W
GNAT12	Zm00034ab248750_Mo18W
GNAT12	Zm00035ab241890_Ms71
GNAT12	Zm00036ab239780_NC350
GNAT12	Zm00037ab236780_NC358
GNAT12	Zm00039ab238680_Oh43
GNAT12	Zm00038ab238580_Oh7B
GNAT12	Zm00040ab249500_P39
GNAT12	Zm00041ab243710_Tx303
GNAT12	Zm00042ab244020_Tzi8
GNAT13	Zm00001eb256360_B73
GNAT13	Zm00018ab267280_B97
GNAT13	Zm00021ab260140_CML103
GNAT13	Zm00022ab260530_CML228
GNAT13	Zm00023ab263930_CML247
GNAT13	Zm00024ab260630_CML277
GNAT13	Zm00025ab266780_CML322
GNAT13	Zm00026ab258970_CML333
GNAT13	Zm00019ab246020_CML52
GNAT13	Zm00020ab259750_CML69
GNAT13	Zm00027ab260840_HP301
GNAT13	Zm00028ab263740_Il14H
GNAT13	Zm00030ab257980_Ki11
GNAT13	Zm00029ab267620_Ki3
GNAT13	Zm00031ab267220_Ky21
GNAT13	Zm00033ab271370_M162W
GNAT13	Zm00032ab265230_M37W
GNAT13	Zm00034ab272730_Mo18W
GNAT13	Zm00035ab266560_Ms71
GNAT13	Zm00036ab262560_NC350
GNAT13	Zm00037ab259420_NC358
GNAT13	Zm00039ab261830_Oh43
GNAT13	Zm00038ab261360_Oh7B
GNAT13	Zm00040ab273430_P39
GNAT13	Zm00041ab267270_Tx303
GNAT13	Zm00042ab267110_Tzi8
GNAT14	Zm00001eb284340_B73
GNAT14	Zm00018ab298070_B97
GNAT14	Zm00021ab288860_CML103
GNAT14	Zm00022ab289070_CML228
GNAT14	Zm00023ab293220_CML247
GNAT14	Zm00024ab289740_CML277
GNAT14	Zm00025ab295370_CML322
GNAT14	Zm00026ab287420_CML333
GNAT14	Zm00019ab272580_CML52
GNAT14	Zm00020ab288600_CML69
GNAT14	Zm00027ab289550_HP301
GNAT14	Zm00028ab292050_Il14H
GNAT14	Zm00030ab285240_Ki11
GNAT14	Zm00029ab298220_Ki3
GNAT14	Zm00031ab295510_Ky21
GNAT14	Zm00033ab301710_M162W
GNAT14	Zm00032ab296390_M37W
GNAT14	Zm00034ab304520_Mo18W
GNAT14	Zm00035ab295350_Ms71
GNAT14	Zm00036ab293340_NC350
GNAT14	Zm00037ab288730_NC358
GNAT14	Zm00039ab290080_Oh43
GNAT14	Zm00038ab290840_Oh7B
GNAT14	Zm00040ab302740_P39
GNAT14	Zm00041ab295380_Tx303
GNAT14	Zm00042ab297600_Tzi8
GNAT15	Zm00001eb290780_B73
GNAT15	Zm00018ab304710_B97
GNAT15	Zm00021ab295360_CML103
GNAT15	Zm00022ab295740_CML228
GNAT15	Zm00023ab299680_CML247
GNAT15	Zm00024ab296220_CML277
GNAT15	Zm00025ab301990_CML322
GNAT15	Zm00026ab293890_CML333
GNAT15	Zm00019ab278920_CML52
GNAT15	Zm00020ab294830_CML69
GNAT15	Zm00027ab295920_HP301
GNAT15	Zm00028ab298750_Il14H
GNAT15	Zm00030ab291730_Ki11
GNAT15	Zm00029ab304840_Ki3
GNAT15	Zm00031ab302050_Ky21
GNAT15	Zm00033ab308320_M162W
GNAT15	Zm00032ab303580_M37W
GNAT15	Zm00034ab311290_Mo18W
GNAT15	Zm00035ab302040_Ms71
GNAT15	Zm00036ab299830_NC350
GNAT15	Zm00037ab295270_NC358
GNAT15	Zm00039ab296660_Oh43
GNAT15	Zm00038ab297570_Oh7B
GNAT15	Zm00040ab309680_P39
GNAT15	Zm00041ab302170_Tx303
GNAT15	Zm00042ab304190_Tzi8
GNAT16	Zm00001eb304740_B73
GNAT16	Zm00018ab319010_B97
GNAT16	Zm00021ab309190_CML103
GNAT16	Zm00022ab310060_CML228
GNAT16	Zm00023ab313590_CML247
GNAT16	Zm00024ab310360_CML277
GNAT16	Zm00025ab315620_CML322
GNAT16	Zm00026ab307860_CML333
GNAT16	Zm00019ab292470_CML52
GNAT16	Zm00020ab308740_CML69
GNAT16	Zm00027ab309560_HP301
GNAT16	Zm00028ab312270_Il14H
GNAT16	Zm00030ab305680_Ki11
GNAT16	Zm00029ab319230_Ki3
GNAT16	Zm00031ab316720_Ky21
GNAT16	Zm00033ab322800_M162W
GNAT16	Zm00032ab317770_M37W
GNAT16	Zm00034ab325280_Mo18W
GNAT16	Zm00035ab316180_Ms71
GNAT16	Zm00036ab314170_NC350
GNAT16	Zm00037ab308950_NC358
GNAT16	Zm00039ab310630_Oh43
GNAT16	Zm00038ab311620_Oh7B
GNAT16	Zm00040ab323980_P39
GNAT16	Zm00041ab316690_Tx303
GNAT16	Zm00042ab318710_Tzi8
GNAT17	Zm00018ab419890_B97
GNAT17	Zm00021ab407490_CML103
GNAT17	Zm00022ab406610_CML228
GNAT17	Zm00023ab412270_CML247
GNAT17	Zm00024ab409680_CML277
GNAT17	Zm00025ab416640_CML322
GNAT17	Zm00026ab403180_CML333
GNAT17	Zm00019ab387450_CML52
GNAT17	Zm00020ab406710_CML69
GNAT17	Zm00027ab406360_HP301
GNAT17	Zm00028ab411530_Il14H
GNAT17	Zm00030ab403880_Ki11
GNAT17	Zm00029ab418180_Ki3
GNAT17	Zm00031ab417340_Ky21
GNAT17	Zm00033ab424130_M162W
GNAT17	Zm00032ab418290_M37W
GNAT17	Zm00034ab426430_Mo18W
GNAT17	Zm00035ab415840_Ms71
GNAT17	Zm00036ab412130_NC350
GNAT17	Zm00037ab404700_NC358
GNAT17	Zm00039ab409240_Oh43
GNAT17	Zm00038ab417720_Oh7B
GNAT17	Zm00040ab426130_P39
GNAT17	Zm00041ab416940_Tx303
GNAT17	Zm00042ab419300_Tzi8
GNAT18	Zm00018ab007830_B97
GNAT18	Zm00021ab007940_CML103
GNAT18	Zm00022ab007590_CML228
GNAT18	Zm00023ab008680_CML247
GNAT18	Zm00024ab007890_CML277
GNAT18	Zm00025ab008140_CML322
GNAT18	Zm00026ab007630_CML333
GNAT18	Zm00019ab008110_CML52
GNAT18	Zm00020ab008010_CML69
GNAT18	Zm00027ab007980_HP301
GNAT18	Zm00028ab007730_Il14H
GNAT18	Zm00030ab007940_Ki11
GNAT18	Zm00029ab007990_Ki3
GNAT18	Zm00031ab007890_Ky21
GNAT18	Zm00033ab008370_M162W
GNAT18	Zm00032ab007980_M37W
GNAT18	Zm00034ab008130_Mo18W
GNAT18	Zm00035ab007960_Ms71
GNAT18	Zm00036ab008080_NC350
GNAT18	Zm00037ab007810_NC358
GNAT18	Zm00039ab007750_Oh43
GNAT18	Zm00038ab007880_Oh7B
GNAT18	Zm00040ab008030_P39
GNAT18	Zm00041ab008290_Tx303
GNAT18	Zm00042ab008070_Tzi8
GNAT19	Zm00001eb058360_B73
GNAT19	Zm00018ab060710_B97
GNAT19	Zm00021ab058830_CML103
GNAT19	Zm00022ab058750_CML228
GNAT19	Zm00023ab060320_CML247
GNAT19	Zm00024ab059110_CML277
GNAT19	Zm00025ab059970_CML322
GNAT19	Zm00026ab058480_CML333
GNAT19	Zm00019ab056860_CML52
GNAT19	Zm00020ab059010_CML69
GNAT19	Zm00027ab058880_HP301
GNAT19	Zm00028ab059080_Il14H
GNAT19	Zm00030ab058310_Ki11
GNAT19	Zm00029ab060100_Ki3
GNAT19	Zm00031ab060900_Ky21
GNAT19	Zm00033ab061370_M162W
GNAT19	Zm00032ab060680_M37W
GNAT19	Zm00034ab062390_Mo18W
GNAT19	Zm00035ab059820_Ms71
GNAT19	Zm00036ab060150_NC350
GNAT19	Zm00037ab058490_NC358
GNAT19	Zm00039ab058820_Oh43
GNAT19	Zm00038ab059980_Oh7B
GNAT19	Zm00040ab061900_P39
GNAT19	Zm00041ab059850_Tx303
GNAT19	Zm00042ab059950_Tzi8
GNAT20	Zm00001eb213090_B73
GNAT20	Zm00018ab221510_B97
GNAT20	Zm00021ab216150_CML103
GNAT20	Zm00022ab215660_CML228
GNAT20	Zm00023ab219030_CML247
GNAT20	Zm00024ab216650_CML277
GNAT20	Zm00025ab221190_CML322
GNAT20	Zm00026ab215430_CML333
GNAT20	Zm00019ab203110_CML52
GNAT20	Zm00020ab216090_CML69
GNAT20	Zm00027ab216880_HP301
GNAT20	Zm00028ab219240_Il14H
GNAT20	Zm00030ab214370_Ki11
GNAT20	Zm00029ab220430_Ki3
GNAT20	Zm00031ab221640_Ky21
GNAT20	Zm00033ab225560_M162W
GNAT20	Zm00032ab220440_M37W
GNAT20	Zm00034ab226210_Mo18W
GNAT20	Zm00035ab219860_Ms71
GNAT20	Zm00036ab218680_NC350
GNAT20	Zm00037ab215350_NC358
GNAT20	Zm00039ab217820_Oh43
GNAT20	Zm00038ab216710_Oh7B
GNAT20	Zm00040ab227380_P39
GNAT20	Zm00041ab221650_Tx303
GNAT20	Zm00042ab222390_Tzi8
GNAT21	Zm00001eb251310_B73
GNAT21	Zm00018ab261240_B97
GNAT21	Zm00021ab254910_CML103
GNAT21	Zm00022ab255170_CML228
GNAT21	Zm00023ab258670_CML247
GNAT21	Zm00024ab255270_CML277
GNAT21	Zm00025ab261710_CML322
GNAT21	Zm00026ab253800_CML333
GNAT21	Zm00019ab241070_CML52
GNAT21	Zm00020ab254640_CML69
GNAT21	Zm00027ab255930_HP301
GNAT21	Zm00028ab258740_Il14H
GNAT21	Zm00030ab253000_Ki11
GNAT21	Zm00029ab261820_Ki3
GNAT21	Zm00031ab262020_Ky21
GNAT21	Zm00033ab266130_M162W
GNAT21	Zm00032ab259800_M37W
GNAT21	Zm00034ab267230_Mo18W
GNAT21	Zm00035ab260610_Ms71
GNAT21	Zm00036ab257280_NC350
GNAT21	Zm00037ab254210_NC358
GNAT21	Zm00039ab256650_Oh43
GNAT21	Zm00038ab256300_Oh7B
GNAT21	Zm00040ab268230_P39
GNAT21	Zm00041ab261860_Tx303
GNAT21	Zm00042ab262130_Tzi8
GNAT22	Zm00001eb298780_B73
GNAT22	Zm00018ab313000_B97
GNAT22	Zm00021ab303450_CML103
GNAT22	Zm00022ab304000_CML228
GNAT22	Zm00023ab307330_CML247
GNAT22	Zm00024ab304370_CML277
GNAT22	Zm00025ab309890_CML322
GNAT22	Zm00026ab301990_CML333
GNAT22	Zm00019ab286650_CML52
GNAT22	Zm00020ab302950_CML69
GNAT22	Zm00027ab303910_HP301
GNAT22	Zm00028ab306490_Il14H
GNAT22	Zm00030ab299770_Ki11
GNAT22	Zm00029ab313020_Ki3
GNAT22	Zm00031ab310470_Ky21
GNAT22	Zm00033ab316620_M162W
GNAT22	Zm00032ab311520_M37W
GNAT22	Zm00034ab319470_Mo18W
GNAT22	Zm00035ab310130_Ms71
GNAT22	Zm00036ab307950_NC350
GNAT22	Zm00037ab303190_NC358
GNAT22	Zm00039ab304830_Oh43
GNAT22	Zm00038ab305580_Oh7B
GNAT22	Zm00040ab317890_P39
GNAT22	Zm00041ab310500_Tx303
GNAT22	Zm00042ab312260_Tzi8
GNAT23	Zm00001eb403080_B73
GNAT23	Zm00018ab421840_B97
GNAT23	Zm00021ab409950_CML103
GNAT23	Zm00022ab408630_CML228
GNAT23	Zm00023ab414270_CML247
GNAT23	Zm00024ab411830_CML277
GNAT23	Zm00025ab418870_CML322
GNAT23	Zm00019ab389320_CML52
GNAT23	Zm00020ab409140_CML69
GNAT23	Zm00027ab408390_HP301
GNAT23	Zm00028ab413600_Il14H
GNAT23	Zm00030ab405820_Ki11
GNAT23	Zm00029ab420200_Ki3
GNAT23	Zm00031ab419570_Ky21
GNAT23	Zm00033ab426180_M162W
GNAT23	Zm00032ab420170_M37W
GNAT23	Zm00034ab428820_Mo18W
GNAT23	Zm00035ab417920_Ms71
GNAT23	Zm00036ab414420_NC350
GNAT23	Zm00037ab406750_NC358
GNAT23	Zm00039ab411250_Oh43
GNAT23	Zm00038ab419870_Oh7B
GNAT23	Zm00040ab428300_P39
GNAT23	Zm00041ab419130_Tx303
GNAT23	Zm00042ab421570_Tzi8
GNAT24	Zm00001eb412590_B73
GNAT24	Zm00018ab432380_B97
GNAT24	Zm00021ab420480_CML103
GNAT24	Zm00022ab418810_CML228
GNAT24	Zm00023ab424470_CML247
GNAT24	Zm00024ab421900_CML277
GNAT24	Zm00025ab428750_CML322
GNAT24	Zm00026ab415080_CML333
GNAT24	Zm00019ab398860_CML52
GNAT24	Zm00020ab418930_CML69
GNAT24	Zm00027ab418610_HP301
GNAT24	Zm00028ab423560_Il14H
GNAT24	Zm00030ab416260_Ki11
GNAT24	Zm00029ab430620_Ki3
GNAT24	Zm00031ab429740_Ky21
GNAT24	Zm00033ab436370_M162W
GNAT24	Zm00032ab431030_M37W
GNAT24	Zm00034ab438760_Mo18W
GNAT24	Zm00035ab428300_Ms71
GNAT24	Zm00036ab425030_NC350
GNAT24	Zm00037ab416850_NC358
GNAT24	Zm00039ab421550_Oh43
GNAT24	Zm00038ab422710_Oh7B
GNAT24	Zm00040ab438980_P39
GNAT24	Zm00041ab429980_Tx303
GNAT24	Zm00042ab432270_Tzi8
GNAT25	Zm00001eb424460_B73
GNAT25	Zm00021ab432460_CML103
GNAT25	Zm00022ab430840_CML228
GNAT25	Zm00023ab436960_CML247
GNAT25	Zm00024ab434650_CML277
GNAT25	Zm00025ab441560_CML322
GNAT25	Zm00026ab427400_CML333
GNAT25	Zm00019ab410850_CML52
GNAT25	Zm00020ab431930_CML69
GNAT25	Zm00027ab431220_HP301
GNAT25	Zm00028ab436560_Il14H
GNAT25	Zm00030ab428680_Ki11
GNAT25	Zm00029ab443720_Ki3
GNAT25	Zm00031ab442380_Ky21
GNAT25	Zm00033ab449730_M162W
GNAT25	Zm00032ab443980_M37W
GNAT25	Zm00034ab451910_Mo18W
GNAT25	Zm00035ab441410_Ms71
GNAT25	Zm00036ab437240_NC350
GNAT25	Zm00037ab429370_NC358
GNAT25	Zm00039ab434010_Oh43
GNAT25	Zm00038ab435190_Oh7B
GNAT25	Zm00040ab452010_P39
GNAT25	Zm00041ab442760_Tx303
GNAT25	Zm00042ab445220_Tzi8
GNAT26	Zm00001eb044470_B73
GNAT26	Zm00018ab047000_B97
GNAT26	Zm00021ab044810_CML103
GNAT26	Zm00022ab045010_CML228
GNAT26	Zm00023ab046290_CML247
GNAT26	Zm00024ab045100_CML277
GNAT26	Zm00025ab046350_CML322
GNAT26	Zm00026ab044480_CML333
GNAT26	Zm00019ab043760_CML52
GNAT26	Zm00020ab045220_CML69
GNAT26	Zm00027ab044770_HP301
GNAT26	Zm00028ab045380_Il14H
GNAT26	Zm00030ab044490_Ki11
GNAT26	Zm00029ab046130_Ki3
GNAT26	Zm00031ab046260_Ky21
GNAT26	Zm00033ab046960_M162W
GNAT26	Zm00032ab046370_M37W
GNAT26	Zm00034ab047320_Mo18W
GNAT26	Zm00035ab045990_Ms71
GNAT26	Zm00036ab046030_NC350
GNAT26	Zm00037ab044650_NC358
GNAT26	Zm00039ab045310_Oh43
GNAT26	Zm00038ab045990_Oh7B
GNAT26	Zm00040ab047150_P39
GNAT26	Zm00041ab045880_Tx303
GNAT26	Zm00042ab045670_Tzi8
GNAT27	Zm00001eb060530_B73
GNAT27	Zm00018ab062840_B97
GNAT27	Zm00021ab060960_CML103
GNAT27	Zm00022ab060970_CML228
GNAT27	Zm00023ab062510_CML247
GNAT27	Zm00024ab061440_CML277
GNAT27	Zm00025ab062130_CML322
GNAT27	Zm00026ab060630_CML333
GNAT27	Zm00019ab058900_CML52
GNAT27	Zm00020ab061050_CML69
GNAT27	Zm00027ab061100_HP301
GNAT27	Zm00028ab061180_Il14H
GNAT27	Zm00030ab060400_Ki11
GNAT27	Zm00029ab062130_Ki3
GNAT27	Zm00033ab063710_M162W
GNAT27	Zm00032ab062880_M37W
GNAT27	Zm00034ab064500_Mo18W
GNAT27	Zm00035ab061890_Ms71
GNAT27	Zm00036ab062470_NC350
GNAT27	Zm00037ab060610_NC358
GNAT27	Zm00039ab061010_Oh43
GNAT27	Zm00038ab062260_Oh7B
GNAT27	Zm00040ab064080_P39
GNAT27	Zm00041ab061910_Tx303
GNAT27	Zm00042ab061980_Tzi8
GNAT28	Zm00001eb161820_B73
GNAT28	Zm00018ab167220_B97
GNAT28	Zm00021ab163880_CML103
GNAT28	Zm00022ab163230_CML228
GNAT28	Zm00023ab166090_CML247
GNAT28	Zm00024ab164640_CML277
GNAT28	Zm00025ab167790_CML322
GNAT28	Zm00026ab162960_CML333
GNAT28	Zm00019ab152160_CML52
GNAT28	Zm00027ab163800_HP301
GNAT28	Zm00028ab166440_Il14H
GNAT28	Zm00030ab161920_Ki11
GNAT28	Zm00029ab167580_Ki3
GNAT28	Zm00031ab167850_Ky21
GNAT28	Zm00033ab171470_M162W
GNAT28	Zm00032ab166620_M37W
GNAT28	Zm00034ab171770_Mo18W
GNAT28	Zm00035ab166970_Ms71
GNAT28	Zm00036ab166310_NC350
GNAT28	Zm00037ab162480_NC358
GNAT28	Zm00039ab163580_Oh43
GNAT28	Zm00038ab165060_Oh7B
GNAT28	Zm00040ab172370_P39
GNAT28	Zm00041ab168390_Tx303
GNAT28	Zm00042ab167090_Tzi8
GNAT29	Zm00026ab376250_CML333
GNAT29	Zm00029ab389150_Ki3
GNAT30	Zm00018ab406790_B97
GNAT30	Zm00021ab394950_CML103
GNAT30	Zm00023ab399480_CML247
GNAT30	Zm00024ab396900_CML277
GNAT30	Zm00025ab403560_CML322
GNAT30	Zm00026ab391200_CML333
GNAT30	Zm00019ab375420_CML52
GNAT30	Zm00020ab394180_CML69
GNAT30	Zm00027ab393810_HP301
GNAT30	Zm00028ab398820_Il14H
GNAT30	Zm00030ab391280_Ki11
GNAT30	Zm00029ab405410_Ki3
GNAT30	Zm00031ab404120_Ky21
GNAT30	Zm00033ab411150_M162W
GNAT30	Zm00032ab405480_M37W
GNAT30	Zm00034ab413220_Mo18W
GNAT30	Zm00036ab399340_NC350
GNAT30	Zm00037ab392450_NC358
GNAT30	Zm00039ab396690_Oh43
GNAT30	Zm00038ab405360_Oh7B
GNAT30	Zm00041ab404020_Tx303
GNAT30	Zm00042ab406490_Tzi8
GNAT31	Zm00001eb086010_B73
GNAT31	Zm00018ab088370_B97
GNAT31	Zm00021ab086130_CML103
GNAT31	Zm00025ab088310_CML322
GNAT31	Zm00019ab083440_CML52
GNAT31	Zm00027ab086340_HP301
GNAT31	Zm00030ab085550_Ki11
GNAT31	Zm00029ab087960_Ki3
GNAT31	Zm00036ab088730_NC350
GNAT31	Zm00037ab086460_NC358
GNAT31	Zm00038ab088090_Oh7B
GNAT31	Zm00042ab087310_Tzi8
GNAT32	Zm00001eb275010_B73
GNAT32	Zm00021ab279400_CML103
GNAT32	Zm00022ab279880_CML228
GNAT32	Zm00024ab280110_CML277
GNAT32	Zm00025ab286430_CML322
GNAT32	Zm00020ab279310_CML69
GNAT32	Zm00027ab280240_HP301
GNAT32	Zm00029ab288640_Ki3
GNAT32	Zm00031ab285960_Ky21
GNAT32	Zm00033ab292130_M162W
GNAT32	Zm00034ab294720_Mo18W
GNAT32	Zm00035ab285450_Ms71
GNAT32	Zm00039ab280080_Oh43
GNAT32	Zm00038ab281470_Oh7B
GNAT32	Zm00040ab292800_P39
GNAT32	Zm00041ab285620_Tx303
GNAT32	Zm00042ab287820_Tzi8
GNAT33	Zm00021ab220810_CML103
GNAT33	Zm00022ab220410_CML228
GNAT33	Zm00023ab223910_CML247
GNAT33	Zm00024ab221240_CML277
GNAT33	Zm00026ab220230_CML333
GNAT33	Zm00020ab220860_CML69
GNAT33	Zm00027ab221820_HP301
GNAT33	Zm00028ab224030_Il14H
GNAT33	Zm00029ab225330_Ki3
GNAT33	Zm00033ab230500_M162W
GNAT33	Zm00032ab225180_M37W
GNAT33	Zm00034ab231240_Mo18W
GNAT33	Zm00035ab224950_Ms71
GNAT33	Zm00036ab223300_NC350
GNAT33	Zm00037ab220060_NC358
GNAT33	Zm00040ab232510_P39
GNAT33	Zm00041ab226840_Tx303
GNAT33	Zm00042ab227210_Tzi8
GNAT34	Zm00026ab262750_CML333
GNAT34	Zm00027ab264430_HP301
GNAT34	Zm00028ab267350_Il14H
GNAT34	Zm00030ab261740_Ki11
GNAT34	Zm00029ab271320_Ki3
GNAT34	Zm00032ab269020_M37W
GNAT34	Zm00037ab263140_NC358
GNAT34	Zm00040ab277270_P39
GNAT35	Zm00025ab179520_CML322
GNAT35	Zm00019ab163600_CML52
GNAT35	Zm00030ab173640_Ki11
GNAT35	Zm00029ab179470_Ki3
GNAT36	Zm00018ab444480_B97
GNAT36	Zm00031ab441330_Ky21
GNAT36	Zm00032ab442860_M37W
GNAT36	Zm00035ab440380_Ms71
GNAT36	Zm00040ab451030_P39
GNAT37	Zm00018ab288340_B97
GNAT37	Zm00023ab283580_CML247
GNAT37	Zm00026ab278110_CML333
GNAT37	Zm00019ab264540_CML52
GNAT37	Zm00028ab282090_Il14H
GNAT37	Zm00030ab275590_Ki11
GNAT37	Zm00032ab286540_M37W
GNAT38	Zm00028ab266320_Il14H
GNAT38	Zm00031ab269810_Ky21
GNAT38	Zm00040ab276220_P39
GNAT38	Zm00041ab269960_Tx303
GNAT39	Zm00035ab107980_Ms71
GNAT39	Zm00037ab105130_NC358
GNAT39	Zm00039ab105950_Oh43
GNAT39	Zm00038ab107430_Oh7B
GNAT40	Zm00022ab069800_CML228
GNAT41	Zm00001eb113280_B73
GNAT41	Zm00018ab116150_B97
GNAT41	Zm00021ab113650_CML103
GNAT41	Zm00022ab114470_CML228
GNAT41	Zm00023ab116300_CML247
GNAT41	Zm00024ab115010_CML277
GNAT41	Zm00025ab116690_CML322
GNAT41	Zm00026ab112920_CML333
GNAT41	Zm00019ab109800_CML52
GNAT41	Zm00027ab113990_HP301
GNAT41	Zm00028ab115560_Il14H
GNAT41	Zm00030ab113340_Ki11
GNAT41	Zm00031ab117210_Ky21
GNAT41	Zm00033ab118980_M162W
GNAT41	Zm00032ab116380_M37W
GNAT41	Zm00034ab120290_Mo18W
GNAT41	Zm00035ab116280_Ms71
GNAT41	Zm00036ab116490_NC350
GNAT41	Zm00037ab113190_NC358
GNAT41	Zm00039ab113810_Oh43
GNAT41	Zm00038ab115570_Oh7B
GNAT41	Zm00040ab120620_P39
GNAT41	Zm00041ab116820_Tx303
GNAT41	Zm00042ab116110_Tzi8
GNAT42	Zm00020ab175110_CML69
GNAT42	Zm00033ab183400_M162W
GNAT43	Zm00021ab212390_CML103
GNAT43	Zm00019ab199590_CML52
GNAT44	Zm00022ab378690_CML228
GNAT44	Zm00035ab387210_Ms71
GNAT45	Zm00027ab196850_HP301
GNAT45	Zm00040ab206860_P39
GNAT46	Zm00027ab213300_HP301
GNAT47	Zm00036ab178930_NC350
GNAT47	Zm00042ab179290_Tzi8
GNAT48	Zm00018ab179390_B97
GNAT48	Zm00021ab175580_CML103
GNAT48	Zm00022ab175230_CML228
GNAT48	Zm00024ab176380_CML277
GNAT48	Zm00027ab175780_HP301
GNAT48	Zm00034ab183680_Mo18W
GNAT49	Zm00018ab217530_B97
GNAT49	Zm00020ab212390_CML69
GNAT49	Zm00035ab216200_Ms71
GNAT49	Zm00038ab212960_Oh7B
GNAT50	Zm00025ab202730_CML322
GNAT50	Zm00026ab193390_CML333
GNAT50	Zm00027ab196860_HP301
GNAT50	Zm00040ab206850_P39
GNAT51	Zm00022ab393920_CML228
GNAT51	Zm00035ab403240_Ms71
GNAT51	Zm00040ab413310_P39
GNAT52	Zm00020ab114010_CML69
GNAT53	Zm00001eb007490_B73
GNAT54	Zm00001eb217870_B73
GNAT55	Zm00018ab226440_B97
GNAT56	Zm00022ab445090_CML228
GNAT57	Zm00025ab226240_CML322
GNAT58	Zm00025ab458800_CML322
GNAT59	Zm00026ab163450_CML333
GNAT60	Zm00026ab405290_CML333
GNAT61	Zm00019ab207840_CML52
GNAT62	Zm00019ab432000_CML52
GNAT63	Zm00020ab163490_CML69
GNAT64	Zm00030ab219060_Ki11
GNAT65	Zm00031ab226830_Ky21
GNAT66	Zm00032ab108610_M37W
GNAT67	Zm00036ab067550_NC350
GNAT68	Zm00039ab222700_Oh43
GNAT69	Zm00038ab221640_Oh7B
GNAT70	Zm00040ab288940_P39
GNAT71	Zm00042ab462270_Tzi8
